# Supplementary material for: Exploiting Differences in Heme Biosynthesis between Bacterial Species to Screen for Novel Antimicrobials
Source: Biomolecules. 2023 Oct 6;13(10):1485. doi: 10.3390/biom13101485 (PMC10604556; doi:10.3390/biom13101485)
Supplement: Supplementary file 1 [file biomolecules-13-01485-s001.zip]

Archive with 3 entries (2 files):
- biomolecules-2638097-Supplementary Materials/
- biomolecules-2638097-Supplementary Materials/biomolecules-2638097-supplementary-Table S3.xlsx
- biomolecules-2638097-Supplementary Materials/biomolecules-2638097-supplementary-Tables S1-S2&Figures S1-S7.pdf
