# Supplementary material for: Exploiting Differences in Heme Biosynthesis between Bacterial Species to Screen for Novel Antimicrobials
Source: Biomolecules. 2023 Oct 6;13(10):1485. doi: 10.3390/biom13101485 (PMC10604556; doi:10.3390/biom13101485)
Supplement: Supplementary file 1 [file biomolecules-13-01485-s001.zip › biomolecules-2638097-Supplementary Materials/biomolecules-2638097-supplementary-Table S3.xlsx]

## Sheet: Sheet1
Supplemental Table S3. Chemical structures for important molecules mentioned in the paper
Chemical name	Chemical Structure (PubChem)	PubChem Reference
heme B		PubChem [Internet]. Bethesda (MD): National Library of Medicine (US), National Center for Biotechnology Information; 2004-. PubChem Compound Summary for CID 26945, Protoheme; [cited 2023 Sept. 27]. Available from: https://pubchem.ncbi.nlm.nih.gov/compound/Protoheme-2D-Structure
hemin		PubChem [Internet]. Bethesda (MD): National Library of Medicine (US), National Center for Biotechnology Information; 2004-. PubChem Compound Summary for CID 455658, Panhematin; [cited 2023 Sept. 27]. Available from: https://pubchem.ncbi.nlm.nih.gov/compound/Panhematin=2D-Structure
butylcycloheptylprodiginine (BCHP)		PubChem [Internet]. Bethesda (MD): National Library of Medicine (US), National Center for Biotechnology Information; 2004-. PubChem Compound Summary for CID 135539743, Butylcycloheptylprodiginine hydrochloride; [cited 2023 Sept. 27]. Available from: https://pubchem.ncbi.nlm.nih.gov/compound/135539743=2D-Structure
prodigiosin		PubChem [Internet]. Bethesda (MD): National Library of Medicine (US), National Center for Biotechnology Information; 2004-. PubChem Compound Summary for CID 135455579, Prodigiosine; [cited 2023 Sept. 27]. Available from: https://pubchem.ncbi.nlm.nih.gov/compound/Prodigiosine=2D-Structure
obatoclax		PubChem [Internet]. Bethesda (MD): National Library of Medicine (US), National Center for Biotechnology Information; 2004-. PubChem Compound Summary for CID 11404337, Obatoclax; [cited 2023 Sept. 27]. Available from: https://pubchem.ncbi.nlm.nih.gov/compound/Obatoclax=2D-Structure
undecylprodigiosin		PubChem [Internet]. Bethesda (MD): National Library of Medicine (US), National Center for Biotechnology Information; 2004-. PubChem Compound Summary for CID 135515151, Undecylprodigiosin; [cited 2023 Sept. 27]. Available from: https://pubchem.ncbi.nlm.nih.gov/compound/Undecylprodigiosin=2D-Structure
miconazole nitrate		PubChem [Internet]. Bethesda (MD): National Library of Medicine (US), National Center for Biotechnology Information; 2004-. PubChem Compound Summary for CID 68553, Miconazole nitrate; [cited 2023 Sept. 27]. Available from: https://pubchem.ncbi.nlm.nih.gov/compound/Miconazole-nitrate=2D-Structure
sulconazole nitrate		PubChem [Internet]. Bethesda (MD): National Library of Medicine (US), National Center for Biotechnology Information; 2004-. PubChem Compound Summary for CID 65495, Sulconazole nitrate; [cited 2023 Sept. 27]. Available from: https://pubchem.ncbi.nlm.nih.gov/compound/Sulconazole-nitrate=2D-Structure
econazole nitrate		PubChem [Internet]. Bethesda (MD): National Library of Medicine (US), National Center for Biotechnology Information; 2004-. PubChem Compound Summary for CID 68589, Econazole nitrate; [cited 2023 Sept. 27]. Available from: https://pubchem.ncbi.nlm.nih.gov/compound/Econazole-nitrate=2D-Structure
oxiconazole nitrate		PubChem [Internet]. Bethesda (MD): National Library of Medicine (US), National Center for Biotechnology Information; 2004-. PubChem Compound Summary for CID 9556529, Oxiconazole nitrate; [cited 2023 Sept. 27]. Available from: https://pubchem.ncbi.nlm.nih.gov/compound/Oxistat=2D-Structure
acrisorcin		PubChem [Internet]. Bethesda (MD): National Library of Medicine (US), National Center for Biotechnology Information; 2004-. PubChem Compound Summary for CID 24144, Acrisorcin; [cited 2023 Sept. 27]. Available from: https://pubchem.ncbi.nlm.nih.gov/compound/Acrisorcin=2D-Structure
chlorpromazine		PubChem [Internet]. Bethesda (MD): National Library of Medicine (US), National Center for Biotechnology Information; 2004-. PubChem Compound Summary for CID 2726, Chlorpromazine; [cited 2023 Sept. 27]. Available from: https://pubchem.ncbi.nlm.nih.gov/compound/Chlorpromazine=2D-Structure
chlorprothixene		PubChem [Internet]. Bethesda (MD): National Library of Medicine (US), National Center for Biotechnology Information; 2004-. PubChem Compound Summary for CID 667467, Chlorprothixene; [cited 2023 Sept. 27]. Available from: https://pubchem.ncbi.nlm.nih.gov/compound/Chlorprothixene=2D-Structure
methylene blue		PubChem [Internet]. Bethesda (MD): National Library of Medicine (US), National Center for Biotechnology Information; 2004-. PubChem Compound Summary for CID 6099, Methylene Blue; [cited 2023 Sept. 27]. Available from: https://pubchem.ncbi.nlm.nih.gov/compound/Methylene-Blue=2D-Structure
clofazimine/riminophenazine		PubChem [Internet]. Bethesda (MD): National Library of Medicine (US), National Center for Biotechnology Information; 2004-. PubChem Compound Summary for CID 2794, Clofazimine; [cited 2023 Sept. 27]. Available from: https://pubchem.ncbi.nlm.nih.gov/compound/Clofazimine=2D-Structure
